# Supplementary material for: YWHAG inhibits influenza a virus replication by suppressing the release of viral M2 protein
Source: Front Microbiol. 2022 Jul 19;13:951009. doi: 10.3389/fmicb.2022.951009 (PMC9343881; doi:10.3389/fmicb.2022.951009)
Supplement: Supplementary file 1 [file Data_Sheet_1.ZIP]

Archive with 111 entries (81 files):
- Raw date/
- Raw date/Figure1/
- Raw date/Figure1/Figure1A/
- Raw date/Figure1/Figure1A/IP-HA-M2.jpg
- Raw date/Figure1/Figure1A/IP-YWHAG-Flag.jpg
- Raw date/Figure1/Figure1A/Input-HA-M2.jpg
- Raw date/Figure1/Figure1A/Input-YWHAG-Flag.jpg
- Raw date/Figure1/Figure1B/
- Raw date/Figure1/Figure1B/IP-HA-YWHAG.jpg
- Raw date/Figure1/Figure1B/IP-M2-Flag.jpg
- Raw date/Figure1/Figure1B/Input-HA-YWHAG.jpg
- Raw date/Figure1/Figure1B/Input-M2-Flag.jpg
- Raw date/Figure2/
- Raw date/Figure2/Figure2A/
- Raw date/Figure2/Figure2A/Anti-YWHAG.jpg
- Raw date/Figure2/Figure2A/GAPDH.jpg
- Raw date/Figure2/Figure2B .xlsx
- Raw date/Figure2/Figure2C.xlsx
- Raw date/Figure2/Figure2D.xlsx
- Raw date/Figure2/Figure2E/
- Raw date/Figure2/Figure2E/Anti-Flag.jpg
- Raw date/Figure2/Figure2E/GAPDH.jpg
- Raw date/Figure2/Figure2F.xlsx
- Raw date/Figure2/Figure2H.xlsx
- Raw date/Figure2/Figure2J .xlsx
- Raw date/Figure3/
- Raw date/Figure3/Figure3A.xlsx
- Raw date/Figure3/Figure3B/
- Raw date/Figure3/Figure3B/Anti-NP.jpg
- Raw date/Figure3/Figure3B/Anti-YWHAG.jpg
- Raw date/Figure3/Figure3B/GAPDH.jpg
- Raw date/Figure3/Figure3C.xlsx
- Raw date/Figure3/Figure3D.xlsx
- Raw date/Figure3/Figure3E.xlsx
- Raw date/Figure3/Figure3F/
- Raw date/Figure3/Figure3F/Anti-Flag.jpg
- Raw date/Figure3/Figure3F/Anti-NP.jpg
- Raw date/Figure3/Figure3F/Anti-PA.jpg
- Raw date/Figure3/Figure3F/Anti-PB1.jpg
- Raw date/Figure3/Figure3F/Anti-PB2.jpg
- Raw date/Figure3/Figure3F/GAPDH.jpg
- Raw date/Figure3/Figure3F.xlsx
- Raw date/Figure4/
- Raw date/Figure4/Figure4A/
- Raw date/Figure4/Figure4A/Anti-M2-Cell Lysate.jpg
- Raw date/Figure4/Figure4A/Anti-M2-VLP.jpg
- Raw date/Figure4/Figure4A/Anti-YWHAG-Cell Lysate.jpg
- Raw date/Figure4/Figure4A/GAPDH.jpg
- Raw date/Figure4/Figure4B.xlsx
- Raw date/Figure4/Figure4C/
- Raw date/Figure4/Figure4C/Figure4C-Ctrl.jpg
- Raw date/Figure4/Figure4C/Figure4C-YWHAG-KO.jpg
- Raw date/Figure4/Figure4D/
- Raw date/Figure4/Figure4D/Figure4D-Vector.jpg
- Raw date/Figure4/Figure4D/Figure4D-YWHAG-Flag.jpg
- Raw date/Figure4/Figure4E/
- Raw date/Figure4/Figure4E/Anti-Flag-Cell Lysate.jpg
- Raw date/Figure4/Figure4E/Anti-Myc-Cell Lysate.jpg
- Raw date/Figure4/Figure4E/Anti-Myc-VLP.jpg
- Raw date/Figure4/Figure4E/GAPDH.jpg
- Raw date/Figure4/Figure4F.xlsx
- Raw date/Figure5/
- Raw date/Figure5/Figure5A/
- Raw date/Figure5/Figure5A/Anti-Flag-IP.jpg
- Raw date/Figure5/Figure5A/Anti-Myc-IP.jpg
- Raw date/Figure5/Figure5A/Anti-Myc-input.jpg
- Raw date/Figure5/Figure5A/GAPDH.jpg
- Raw date/Figure5/Figure5A/Input-Anti-Flag.jpg
- Raw date/Figure5/Figure5B.xlsx
- Raw date/Figure5/Figure5C/
- Raw date/Figure5/Figure5C/Anti-Flag-Cell Lysate .jpg
- Raw date/Figure5/Figure5C/Anti-Myc-Cell Lysate .jpg
- Raw date/Figure5/Figure5C/Anti-Myc-VLP .jpg
- Raw date/Figure5/Figure5C/GAPDH.jpg
- Raw date/Figure5/Figure5D.xlsx
- Raw date/Supplementary Figure 1/
- Raw date/Supplementary Figure 1/Supplementary Figure1A/
- Raw date/Supplementary Figure 1/Supplementary Figure1A/Anti-HA-IP.jpg
- Raw date/Supplementary Figure 1/Supplementary Figure1A/Anti-HA-input.jpg
- Raw date/Supplementary Figure 1/Supplementary Figure1A/GAPDH.jpg
- Raw date/Supplementary Figure 1/Supplementary Figure1B/
- Raw date/Supplementary Figure 1/Supplementary Figure1B/strip.jpg
- Raw date/Supplementary Figure 2/
- Raw date/Supplementary Figure 2/Supplementary Figure 2A/
- Raw date/Supplementary Figure 2/Supplementary Figure 2A/M2-IP.jpg
- Raw date/Supplementary Figure 2/Supplementary Figure 2A/M2-input.jpg
- Raw date/Supplementary Figure 2/Supplementary Figure 2A/YWHAG-IP.jpg
- Raw date/Supplementary Figure 2/Supplementary Figure 2A/YWHAG-input.jpg
- Raw date/Supplementary Figure 3/
- Raw date/Supplementary Figure 3/Supplementary Figure 3A/
- Raw date/Supplementary Figure 3/Supplementary Figure 3A/1GAPDH.jpg
- Raw date/Supplementary Figure 3/Supplementary Figure 3A/Anti-NP.jpg
- Raw date/Supplementary Figure 3/Supplementary Figure 3A/Anti-YWHAG.jpg
- Raw date/Supplementary Figure 3/Supplementary Figure 3B/
- Raw date/Supplementary Figure 3/Supplementary Figure 3B/Relative  NP mRNA level.xlsx
- Raw date/Supplementary Figure 3/Supplementary Figure 3B/Relatve YWHAG  mRNA levels.xlsx
- Raw date/Supplementary Figure 4/
- Raw date/Supplementary Figure 4/Supplementary Figure 4A/
- Raw date/Supplementary Figure 4/Supplementary Figure 4A/Anti-Flag.jpg
- Raw date/Supplementary Figure 4/Supplementary Figure 4A/Anti-YWHAG.jpg
- Raw date/Supplementary Figure 4/Supplementary Figure 4A/GAPDH .jpg
- Raw date/Supplementary Figure 4/Supplementary Figure 4B.xlsx
- Raw date/Supplementary Figure 5/
- Raw date/Supplementary Figure 5/Anti-Flag-input.jpg
- Raw date/Supplementary Figure 5/Anti-Myc-IP.jpg
- Raw date/Supplementary Figure 5/Anti-Myc-input.jpg
- Raw date/Supplementary Figure 5/GAPDH.jpg
- Raw date/Supplementary Figure 5/P-(Ser+Try)-M2-IP.jpg
- Raw date/Supplementary Table/
- Raw date/Supplementary Table/Supplementary table.peptides.xlsx
- Raw date/Supplementary Table/Supplementary table.proteins.xlsx
