# Supplementary material for: YWHAG inhibits influenza a virus replication by suppressing the release of viral M2 protein
Source: Front Microbiol. 2022 Jul 19;13:951009. doi: 10.3389/fmicb.2022.951009 (PMC9343881; doi:10.3389/fmicb.2022.951009)
Supplement: Supplementary file 1 [file Data_Sheet_1.ZIP › Raw date/Figure2/Figure2B .xlsx]

## Sheet: Sheet1
	Ctrl			YWHAG-KO
12h	1.0777	0.8723	0.7664	1.129	0.8473	0.9343
24h	1.4056	1.4613	1.4485	1.5585	1.4287	1.7606
36h	1.6408	1.4328	1.4607	1.3264	1.2171	1.3001
