# Supplementary material for: YWHAG inhibits influenza a virus replication by suppressing the release of viral M2 protein
Source: Front Microbiol. 2022 Jul 19;13:951009. doi: 10.3389/fmicb.2022.951009 (PMC9343881; doi:10.3389/fmicb.2022.951009)
Supplement: Supplementary file 1 [file Data_Sheet_1.ZIP › Raw date/Figure2/Figure2C.xlsx]

## Sheet: Sheet1
	Ctrl			YWHAG-KO
12hpi	2.9	2.67	3.13	3.39	3.8	3.8
24hpi	3.67	4	4.2	5.13	5.23	4.8
36hpi	5.3	5.23	4.67	6.27	6.37	6.27
