# Supplementary material for: YWHAG inhibits influenza a virus replication by suppressing the release of viral M2 protein
Source: Front Microbiol. 2022 Jul 19;13:951009. doi: 10.3389/fmicb.2022.951009 (PMC9343881; doi:10.3389/fmicb.2022.951009)
Supplement: Supplementary file 1 [file Data_Sheet_1.ZIP › Raw date/Figure2/Figure2D.xlsx]

## Sheet: Sheet1
	Ctrl			YWHAG-KO
12hpi	3.57	3.67	3.67	4	3.8	3.8
24hpi	4.8	4.43	4.67	5	5.25	5.2
36hpi	5.8	5.57	5.43	6.2	6.13	6.33
