# Supplementary material for: YWHAG inhibits influenza a virus replication by suppressing the release of viral M2 protein
Source: Front Microbiol. 2022 Jul 19;13:951009. doi: 10.3389/fmicb.2022.951009 (PMC9343881; doi:10.3389/fmicb.2022.951009)
Supplement: Supplementary file 1 [file Data_Sheet_1.ZIP › Raw date/Figure2/Figure2H.xlsx]

## Sheet: Sheet1
	A549-control			A549-YWHAG
12hpi	3.67	3.5	3.5	3	3.2	3
24hpi	4	4.2	3.83	3.5	3.41	3.5
36hpi	4.5	4.67	4.3	4	3.8	3.8
