# Supplementary material for: YWHAG inhibits influenza a virus replication by suppressing the release of viral M2 protein
Source: Front Microbiol. 2022 Jul 19;13:951009. doi: 10.3389/fmicb.2022.951009 (PMC9343881; doi:10.3389/fmicb.2022.951009)
Supplement: Supplementary file 1 [file Data_Sheet_1.ZIP › Raw date/Figure3/Figure3A.xlsx]

## Sheet: Sheet1
	Ctrl			YWHAG-KO
vRNA	1	1.04	1.02	1.021	0.863	0.914
