# Supplementary material for: YWHAG inhibits influenza a virus replication by suppressing the release of viral M2 protein
Source: Front Microbiol. 2022 Jul 19;13:951009. doi: 10.3389/fmicb.2022.951009 (PMC9343881; doi:10.3389/fmicb.2022.951009)
Supplement: Supplementary file 1 [file Data_Sheet_1.ZIP › Raw date/Figure3/Figure3D.xlsx]

## Sheet: Sheet1
	Ctrl			YWHAG-KO
cRNA	1.609	2.015	1.914	1.924	2.382	2.26
vRNA	0.538	0.559	0.517	0.468	0.501	0.483
mRNA	2.463	2.343	2.293	2.703	2.691	2.89
