# Supplementary material for: YWHAG inhibits influenza a virus replication by suppressing the release of viral M2 protein
Source: Front Microbiol. 2022 Jul 19;13:951009. doi: 10.3389/fmicb.2022.951009 (PMC9343881; doi:10.3389/fmicb.2022.951009)
Supplement: Supplementary file 1 [file Data_Sheet_1.ZIP › Raw date/Figure3/Figure3E.xlsx]

## Sheet: Sheet1
	Ctrl			YWHAG-KO
cRNA	1.198	1.083	1	1.373	1.213	0.868
vRNA	1.042	0.885	1	0.82	1.119	1.044
mRNA	1.315	1.242	1	1.556	1.481	1.381
