# Supplementary material for: YWHAG inhibits influenza a virus replication by suppressing the release of viral M2 protein
Source: Front Microbiol. 2022 Jul 19;13:951009. doi: 10.3389/fmicb.2022.951009 (PMC9343881; doi:10.3389/fmicb.2022.951009)
Supplement: Supplementary file 1 [file Data_Sheet_1.ZIP › Raw date/Figure3/Figure3F.xlsx]

## Sheet: Sheet1
Mock			Vector			0.5µgYWHAG-Flag			1µgYWHAG-Flag
0.015903	0.013689	0.021003	3.87294	4.34723	2.66261	3.90137	4.21678	3.48673	3.97994	3.47415	4.81494
