# Supplementary material for: YWHAG inhibits influenza a virus replication by suppressing the release of viral M2 protein
Source: Front Microbiol. 2022 Jul 19;13:951009. doi: 10.3389/fmicb.2022.951009 (PMC9343881; doi:10.3389/fmicb.2022.951009)
Supplement: Supplementary file 1 [file Data_Sheet_1.ZIP › Raw date/Figure4/Figure4F.xlsx]

## Sheet: Sheet1
Vector				YWHAG-Flag
1	1	1	0.47	0.46	0.32
