# Supplementary material for: YWHAG inhibits influenza a virus replication by suppressing the release of viral M2 protein
Source: Front Microbiol. 2022 Jul 19;13:951009. doi: 10.3389/fmicb.2022.951009 (PMC9343881; doi:10.3389/fmicb.2022.951009)
Supplement: Supplementary file 1 [file Data_Sheet_1.ZIP › Raw date/Supplementary Figure 3/Supplementary Figure 3B/Relative NP mRNA level.xlsx]

## Sheet: Sheet1
			No infection			IAV
		12hpi	0	0	0	1	0.7	0.9
		24hpi	0	0	0	1.713	1.534	1.821
		36hpi	0.001	0.002	0.001	2.881	2.853	2.832
