# Supplementary material for: YWHAG inhibits influenza a virus replication by suppressing the release of viral M2 protein
Source: Front Microbiol. 2022 Jul 19;13:951009. doi: 10.3389/fmicb.2022.951009 (PMC9343881; doi:10.3389/fmicb.2022.951009)
Supplement: Supplementary file 1 [file Data_Sheet_1.ZIP › Raw date/Supplementary Figure 3/Supplementary Figure 3B/Relatve YWHAG mRNA levels.xlsx]

## Sheet: Sheet1
		No infection			IAV
	12hpi	1	1.08	1.03	0.965	1.152	1.114
	24hpi	0.791	0.925	0.812	0.937	1.012	0.988
	36hpi	1.014	1.322	1.211	1.324	1.219	1.341
