# Supplementary material for: YWHAG inhibits influenza a virus replication by suppressing the release of viral M2 protein
Source: Front Microbiol. 2022 Jul 19;13:951009. doi: 10.3389/fmicb.2022.951009 (PMC9343881; doi:10.3389/fmicb.2022.951009)
Supplement: Supplementary file 1 [file Data_Sheet_1.ZIP › Raw date/Supplementary Figure 4/Supplementary Figure 4B.xlsx]

## Sheet: Sheet1
		Ctrl cells+Vector			YWHAG-KO cells+Vector			YWHAG-KO cells+YWHAG-Flag(s)
	12hpi	3.33	3.33	3	3.5	3.5	3.6	2.3	2.3	2.4
	24hpi	4.1	3.5	3.67	4.8	4.5	4.8	2.45	2.5	3
	36hpi	4	4.33	4	5	5	5.22	3.44	3.5	3.5
