# Supplementary material for: YWHAG inhibits influenza a virus replication by suppressing the release of viral M2 protein
Source: Front Microbiol. 2022 Jul 19;13:951009. doi: 10.3389/fmicb.2022.951009 (PMC9343881; doi:10.3389/fmicb.2022.951009)
Supplement: Supplementary file 1 [file Data_Sheet_1.ZIP › Raw date/Supplementary Table/Supplementary table.peptides.xlsx]

## Sheet: peptides
Accession	Unique protein	Sequence	Length	Modification	Modified sequence	Missed cleavage	Type	Charge	m/z	Mass	ppm	Retention time	Retention length	Retention time calibration	PEP	MS/MS count	Score	Intensity	Protein group ID	Peptide ID	Evidence ID
Q14653	yes	YALWFCVGESWPQDQPWTKR	20	Unmodified	_YALWFCVGESWPQDQPWTKR_	1	MULTI-MSMS	3	852.071	2553.19	-0.22939	54.112	0.2732	0	1.5016e-14	2	65.107	20871000	156	438	753
Q14653	yes	YALWFCVGESWPQDQPWTK	19	Unmodified	_YALWFCVGESWPQDQPWTK_	0	MULTI-MSMS	2	1199.55	2397.09	-0.33995	55.913	0.19245	0	3.4587e-48	2	126.1	4074000	156	437	749
Q14653	yes	LLVPGEEWEFEVTAFYR	17	Unmodified	_LLVPGEEWEFEVTAFYR_	0	MULTI-MSMS	2	1043.02	2084.03	-0.35586	56.634	0.25446	7.1054e-15	1.4092e-19	2	113.65	48486000	156	228	378
Q14653	yes	HGLRQDAQQEDFGIFQAWAEATGAYVPGR	29	Unmodified	_HGLRQDAQQEDFGIFQAWAEATGAYVPGR_	1	MULTI-MSMS	4	805.391	3217.53	-1.3792	54.446	0.11376	0	3.2921e-18	1	51.22	9464100	156	159	262
Q14653	yes	RLLVPGEEWEFEVTAFYR	18	Unmodified	_RLLVPGEEWEFEVTAFYR_	1	MSMS	3	747.716	2240.13	NaN	54.849	1	0	0.010571	1	31.111		156	286	481
Q14653	yes	LLVPGEEWEFEVTAFYRGR	19	Unmodified	_LLVPGEEWEFEVTAFYRGR_	1	MULTI-SECPEP	3	766.723	2297.15	-0.90573	54.94	0.27908	0	8.6996e-17	1	91.457	26063000	156	229	381
Q14653	yes	RLLVPGEEWEFEVTAFYR	18	Unmodified	_RLLVPGEEWEFEVTAFYR_	1	MULTI-MSMS	3	747.716	2240.13	1.3971	54.86	0.14636	0	0.0066892	1	22.985	5930000	156	286	480
Q14653	yes	HGLRQDAQQEDFGIFQAWAEATGAYVPGR	29	Unmodified	_HGLRQDAQQEDFGIFQAWAEATGAYVPGR_	1	MULTI-SECPEP	4	805.391	3217.53	-0.30085	54.737	0.43762	7.1054e-15	5.1982e-45	1	95.794	62096000	156	159	263
Q14653	yes	HGLRQDAQQEDFGIFQAWAEATGAYVPGR	29	Unmodified	_HGLRQDAQQEDFGIFQAWAEATGAYVPGR_	1	MULTI-MATCH	3	1073.52	3217.53	-0.033878	54.772	0.29656	0	NaN	0	NaN	11635000	156	159	265
Q14653	yes	YALWFCVGESWPQDQPWTKR	20	Unmodified	_YALWFCVGESWPQDQPWTKR_	1	MULTI-MATCH	3	852.071	2553.19	-1.1638	53.918	0.31781	0	NaN	0	NaN	3099000	156	438	755
Q14653	yes	ILPWLVSQLDLGQLEGVAWVNK	22	Unmodified	_ILPWLVSQLDLGQLEGVAWVNK_	0	MULTI-MATCH	2	1239.69	2477.37	-1.6546	58.511	0.17421	0	NaN	0	NaN	3763900	156	177	295
Q14653	yes	ILPWLVSQLDLGQLEGVAWVNKSR	24	Unmodified	_ILPWLVSQLDLGQLEGVAWVNKSR_	1	MULTI-MATCH	3	907.841	2720.5	2.5334	56.943	0.28773	0	NaN	0	NaN	141990000	156	178	298
Q14653	yes	ILPWLVSQLDLGQLEGVAWVNKSRTR	26	Unmodified	_ILPWLVSQLDLGQLEGVAWVNKSRTR_	2	MULTI-MATCH	4	745.42	2977.65	2.4196	55.719	0.20113	0	NaN	0	NaN	14235000	156	179	300
P35579	yes	IAQLEEQLDNETKER	15	Unmodified	_IAQLEEQLDNETKER_	1	MULTI-MSMS	3	605.974	1814.9	1.4686	13.931	0.18616	0	0.00027678	1	45.864	5587800	92	165	274
P35579	yes	QLEEAEEEAQRANASR	16	Unmodified	_QLEEAEEEAQRANASR_	1	MULTI-SECPEP	3	610.957	1829.85	-0.085434	9.6693	0.24358	0	1.2132e-07	1	61.097	7500600	92	271	453
P35579	yes	LQLQEQLQAETELCAEAEELRAR	23	Unmodified	_LQLQEQLQAETELCAEAEELRAR_	1	MULTI-MSMS	3	910.124	2727.35	1.5155	51.406	0.052786	7.1054e-15	1.5211e-11	1	46.702	2086200	92	239	393
P35579	yes	DLGEELEALKTELEDTLDSTAAQQELR	27	Unmodified	_DLGEELEALKTELEDTLDSTAAQQELR_	1	MULTI-MSMS	3	1006.5	3016.47	-0.050431	58.771	0.12448	0	2.5012e-55	1	119.33	62438000	92	97	158
P35579	yes	INFDVNGYIVGANIETYLLEKSR	23	Unmodified	_INFDVNGYIVGANIETYLLEKSR_	1	MULTI-MSMS	3	876.794	2627.36	2.7128	55.713	0.13266	0	5.8346e-24	1	79.237	14369000	92	182	304
P35579	yes	LQLQEQLQAETELCAEAEELRAR	23	Unmodified	_LQLQEQLQAETELCAEAEELRAR_	1	MULTI-MATCH	3	910.124	2727.35	-0.33327	51.111	0.1445	0	NaN	0	NaN	42771000	92	239	394
P35579	yes	KDQGELERQLLQANPILEAFGNAK	24	Unmodified	_KDQGELERQLLQANPILEAFGNAK_	2	MULTI-MATCH	4	671.361	2681.41	-0.65555	53.895	0.078207	7.1054e-15	NaN	0	NaN	3475800	92	197	329
P63261;P60709	no	AGFAGDDAPR	10	Unmodified	_AGFAGDDAPR_	0	MULTI-MSMS	2	488.728	975.441	0.041635	9.8434	1.3889	0	2.9604e-67	3	148.99	118740000	132;111	19	29
P63261;P60709	no	AGFAGDDAPR	10	Unmodified	_AGFAGDDAPR_	0	MULTI-MSMS	2	488.728	975.441	-0.26529	7.4325	1.0199	0	1.3433e-157	2	174.52	327510000	132;111	19	28
P63261	yes	EEEIAALVIDNGSGMCK	17	Acetyl (Protein N-term),Deamidation (NQ)	_(ac)EEEIAALVIDN(de)GSGMCK_	0	MULTI-MSMS	2	939.927	1877.84	0.57592	56.607	0.10225	0	1.3223e-25	2	119.39	2675400	132	105	170
P63261	yes	EEEIAALVIDNGSGMCK	17	Acetyl (Protein N-term),Oxidation (M)	_(ac)EEEIAALVIDNGSGM(ox)CK_	0	MULTI-MSMS	2	947.432	1892.85	-1.84	55.712	0.31049	0	6.4063e-32	2	123.95	16755000	132	105	169
P63261;P60709	no	AGFAGDDAPR	10	Unmodified	_AGFAGDDAPR_	0	MULTI-SECPEP	2	488.728	975.441	-0.55057	8.7174	0.22626	0	5.8609e-73	1	147.29	420730000	132;111	19	30
P63261;P60709	no	AVFPSIVGRPR	11	Unmodified	_AVFPSIVGRPR_	1	MULTI-SECPEP	3	400.24	1197.7	0.67286	16.181	1.4015	0	2.1357e-06	1	81.338	73273000	132;111	63	98
P63261;P60709	no	RGILTLK	7	Unmodified	_RGILTLK_	1	MULTI-SECPEP	2	400.771	799.528	0.31056	11.87	0.35845	-1.7764e-15	0.0096824	1	73.616	34337000	132;111	281	472
P63261;P60709	no	AGFAGDDAPR	10	Unmodified	_AGFAGDDAPR_	0	MULTI-SECPEP	2	488.728	975.441	-1.1331	8.7874	0.37603	0	5.8609e-73	1	147.29	1134400000	132;111	19	31
P63261;P60709	no	DSYVGDEAQSK	11	Unmodified	_DSYVGDEAQSK_	0	MULTI-MSMS	2	599.765	1197.51	-0.36947	7.2659	0.5801	0	0.012115	1	58.592	17033000	132;111	100	162
P63261;P60709	no	SYELPDGQVITIGNER	16	Unmodified	_SYELPDGQVITIGNER_	0	MULTI-MSMS	2	895.95	1789.88	0.6105	39.722	0.35903	0	0.0016827	1	39.006	12456000	132;111	365	631
P63261	yes	EEEIAALVIDNGSGMCKAGFAGDDAPR	27	Acetyl (Protein N-term),Oxidation (M)	_(ac)EEEIAALVIDNGSGM(ox)CKAGFAGDDAPR_	1	MSMS	2	1426.15	2850.28	NaN	54.426	1	0	3.7007e-14	1	44.807		132	106	172
P63261	yes	EEEIAALVIDNGSGMCK	17	Acetyl (Protein N-term)	_(ac)EEEIAALVIDNGSGMCK_	0	MULTI-MSMS	2	939.435	1876.85	0.45635	56.743	0.14821	0	1.4951e-49	1	130.1	9025000	132	105	171
P63261;P60709	no	DSYVGDEAQSKR	12	Unmodified	_DSYVGDEAQSKR_	1	MULTI-MSMS	2	677.815	1353.62	0.22875	7.274	0.69421	0	2.8918e-25	1	128.03	26020000	132;111	101	164
P63261;P60709	no	IIAPPER	7	Unmodified	_IIAPPER_	0	MULTI-SECPEP	2	398.24	794.465	1.448	10.267	0.40134	0	0.013854	1	74.439	11680000	132;111	173	285
P09651	yes	NQGGYGGSSSSSSYGSGRRF	20	Unmodified	_NQGGYGGSSSSSSYGSGRRF_	2	MULTI-MSMS	3	666.628	1996.86	0.0032463	7.2861	0.68752	-8.8818e-16	9.8016e-18	1	74.519	58439000	54	263	439
P09651	yes	SKSESPKEPEQLR	13	Acetyl (Protein N-term)	_(ac)SKSESPKEPEQLR_	2	MULTI-MSMS	3	519.602	1555.78	-0.05033	7.2681	0.34907	0	5.5959e-31	1	125.47	34686000	54	326	559
P09651	yes	SSGPYGGGGQYFAKPR	16	Unmodified	_SSGPYGGGGQYFAKPR_	1	MULTI-MSMS	2	814.894	1627.77	-0.24686	11.478	0.28926	0	3.1937e-38	1	125.28	36512000	54	351	608
P09651	yes	SSGPYGGGGQYFAKPR	16	Unmodified	_SSGPYGGGGQYFAKPR_	1	MULTI-MSMS	3	543.599	1627.77	0.021976	11.478	0.28926	0	4.7071e-11	1	83.499	94280000	54	351	607
P05141;P12236;P12235	no	YFPTQALNFAFK	12	Unmodified	_YFPTQALNFAFK_	0	MULTI-MSMS	2	723.874	1445.73	0.95079	53.065	0.26508	0	0.01501	1	49.813	4299600	45;68;67	441	759
P05141;P12236;P12235	no	TAVAPIERVK	10	Unmodified	_TAVAPIERVK_	1	MULTI-MATCH	2	542.33	1082.64	1.5482	9.2172	0.23495	0	NaN	0	NaN	4350100	45;68;67	370	642
P05141;P12236;P12235	no	TAVAPIER	8	Unmodified	_TAVAPIER_	0	MULTI-MATCH	2	428.748	855.481	-0.42633	9.2109	0.62762	0	NaN	0	NaN	2367600	45;68;67	369	639
P05141;P12236;P12235	no	LLLQVQHASK	10	Unmodified	_LLLQVQHASK_	0	MULTI-MATCH	3	379.564	1135.67	-0.062978	11.413	0.17372	0	NaN	0	NaN	2682100	45;68;67	227	376
P08670	yes	TYSLGSALRPSTSR	14	Unmodified	_TYSLGSALRPSTSR_	1	MULTI-MSMS	3	499.267	1494.78	-0.15956	13.532	0.19515	1.7764e-15	0.0064105	1	41.092	4281000	52	404	695
P08670	yes	DGQVINETSQHHDDLE	16	Unmodified	_DGQVINETSQHHDDLE_	0	MULTI-MSMS	3	612.938	1835.79	0.81619	11.167	0.20282	1.7764e-15	8.3573e-05	1	48.216	13977000	52	92	147
P08670	yes	TVETRDGQVINETSQHHDDLE	21	Unmodified	_TVETRDGQVINETSQHHDDLE_	1	MULTI-MSMS	4	606.532	2422.1	0.63814	11.05	0.34814	0	0.015085	1	15.316	31424000	52	397	683
P08670	yes	DGQVINETSQHHDDLE	16	Unmodified	_DGQVINETSQHHDDLE_	0	MULTI-MSMS	2	918.903	1835.79	2.3458	11.164	0.23189	1.7764e-15	2.864e-06	1	55.261	7416900	52	92	148
P08670	yes	TVETRDGQVINETSQHHDDLE	21	Unmodified	_TVETRDGQVINETSQHHDDLE_	1	MULTI-MATCH	3	808.374	2422.1	0.93667	11.047	0.26115	0	NaN	0	NaN	23738000	52	397	684
P08670	yes	SLYASSPGGVYATR	14	Unmodified	_SLYASSPGGVYATR_	0	MULTI-MATCH	2	714.86	1427.7	0.98705	14.463	0.25419	0	NaN	0	NaN	9732800	52	336	580
P31942	yes	STGEAFVQFASK	12	Unmodified	_STGEAFVQFASK_	0	MULTI-MSMS	2	636.317	1270.62	0.32113	19.393	0.7281	0	0.0032632	2	62.466	10037000	89	359	624
P31942	yes	SEIKGFYDPPRR	12	Unmodified	_SEIKGFYDPPRR_	2	MULTI-SECPEP	3	488.925	1463.75	0.47323	10.924	0.33587	0	0.011193	1	47.991	9677100	89	304	517
P50402	yes	TYGEPESAGPSR	12	Unmodified	_TYGEPESAGPSR_	0	MSMS	2	625.786	1249.56	NaN	7.2788	1	0	0.00042077	1	74.841		102	401	690
Q07666	yes	LQEETGAKISVLGK	14	Unmodified	_LQEETGAKISVLGK_	1	MULTI-MSMS	2	736.92	1471.82	-1.0938	13.195	0.15639	0	5.2443e-10	2	105.65	9695800	147	234	387
Q07666	yes	QTPSRQPPLPHR	12	Unmodified	_QTPSRQPPLPHR_	1	MULTI-MSMS	3	471.929	1412.76	0.8015	7.2681	0.41097	-8.8818e-16	0.018118	1	48.044	23605000	147	280	471
Q07666	yes	ILGPQGNTIKR	11	Unmodified	_ILGPQGNTIKR_	1	MULTI-MSMS	3	399.575	1195.7	0.051204	7.2661	0.69421	-8.8818e-16	0.0085341	1	49.448	36491000	147	175	288
Q07666	yes	ILGPQGNTIKR	11	Unmodified	_ILGPQGNTIKR_	1	MULTI-MSMS	3	399.575	1195.7	0.32066	9.6112	0.57589	0	0.017627	1	29.341	5571700	147	175	289
P62633	yes	CGESGHLARECTIEATA	17	Unmodified	_CGESGHLARECTIEATA_	1	MULTI-MSMS	3	621.277	1860.81	-0.051225	10.94	0.29337	0	0.016985	1	28.212	30715000	121	77	124
P62633	yes	SSNECFKCGR	10	Acetyl (Protein N-term)	_(ac)SSNECFKCGR_	1	MULTI-MSMS	2	643.766	1285.52	0.59901	9.1228	0.34988	1.7764e-15	0.0083967	1	40.352	5496600	121	355	618
P62633	yes	SSNECFKCGR	10	Acetyl (Protein N-term)	_(ac)SSNECFKCGR_	1	MULTI-MSMS	2	643.766	1285.52	-0.33749	7.2716	0.77146	8.8818e-16	2.4815e-14	1	123.21	82123000	121	355	617
P62633	yes	CGESGHLARECTIEATA	17	Unmodified	_CGESGHLARECTIEATA_	1	MULTI-MSMS	2	931.412	1860.81	1.3466	10.928	0.13008	0	1.9642e-09	1	68.44	4207900	121	77	125
P62750	yes	LAPDYDALDVANKIGII	17	Unmodified	_LAPDYDALDVANKIGII_	1	MULTI-MSMS	2	900.991	1799.97	0.6895	55.392	0.20673	0	4.2706e-15	4	101.89	32489000	123	212	348
P62917	yes	ASGNYATVISHNPETK	16	Unmodified	_ASGNYATVISHNPETK_	0	MULTI-MSMS	3	563.613	1687.82	-0.63625	11.102	0.20288	1.7764e-15	7.2697e-08	1	60.307	7942000	129	49	74
P62917	yes	KVGLIAAR	8	Unmodified	_KVGLIAAR_	1	MULTI-SECPEP	2	414.277	826.539	0.63861	9.072	0.19247	0	0.0087134	1	87.284	29135000	129	203	336
P62917	yes	VGLIAARR	8	Unmodified	_VGLIAARR_	1	MULTI-SECPEP	2	428.28	854.545	-1.0113	8.9226	0.3326	1.7764e-15	9.8141e-08	1	119.22	17597000	129	413	716
P62917	yes	DAPAGRKVGLIAAR	14	Unmodified	_DAPAGRKVGLIAAR_	2	MULTI-SECPEP	3	465.612	1393.82	-0.12401	10.167	0.29442	0	0.0001011	1	60.157	14110000	129	85	134
P62917	yes	AVVGVVAGGGR	11	Unmodified	_AVVGVVAGGGR_	0	MULTI-MATCH	2	471.28	940.545	1.7679	11.159	0.43487	1.7764e-15	NaN	0	NaN	7954400	129	70	111
P23246	yes	FGQGGAGPVGGQGPR	15	Unmodified	_FGQGGAGPVGGQGPR_	0	MULTI-MSMS	2	671.337	1340.66	-1.5883	10.418	0.29151	0	3.6333e-11	2	74.944	9612900	81	121	189
P23246	yes	STGKGIVEFASKPAAR	16	Unmodified	_STGKGIVEFASKPAAR_	2	MULTI-MSMS	3	540.302	1617.88	0.59786	11.008	0.27582	0	0.014478	1	24.287	6127800	81	360	625
P62280	yes	VLLGETGKEKLPR	13	Unmodified	_VLLGETGKEKLPR_	2	MULTI-MSMS	3	480.624	1438.85	0.72894	11.305	0.23176	0	1.9496e-05	1	67.997	14576000	118	422	728
P62280	yes	ADIQTERAYQK	11	Acetyl (Protein N-term)	_(ac)ADIQTERAYQK_	1	MULTI-MSMS	2	682.844	1363.67	2.8172	11.3	0.20266	0	0.00023419	1	71.03	17063000	118	11	18
P62280	yes	VLLGETGKEKLPR	13	Unmodified	_VLLGETGKEKLPR_	2	MULTI-MSMS	4	360.72	1438.85	0.6343	11.292	0.23163	0	0.0029468	1	45.115	8642000	118	422	729
Q96C19	yes	ATDELATKLSR	11	Acetyl (Protein N-term)	_(ac)ATDELATKLSR_	1	MULTI-MSMS	2	623.836	1245.66	0.11173	16.484	0.38113	0	0.0013353	1	64.439	10605000	209	58	93
Q99700	yes	VALENDDRSEEEKYTAVQR	19	Unmodified	_VALENDDRSEEEKYTAVQR_	2	MULTI-MSMS	3	751.364	2251.07	1.1843	11.146	0.14468	1.7764e-15	0.0016707	1	30.767	3254900	215	405	697
Q99700	yes	STLNPNAKEFNPR	13	Unmodified	_STLNPNAKEFNPR_	1	MULTI-MSMS	3	496.592	1486.75	-0.19843	10.998	0.17002	0	0.013001	1	41.092	3751700	215	361	626
Q99700	yes	VALENDDRSEEEKYTAVQR	19	Unmodified	_VALENDDRSEEEKYTAVQR_	2	MULTI-MSMS	4	563.775	2251.07	-0.1014	11.145	0.20301	0	5.5232e-09	1	53.453	8947800	215	405	696
Q9Y5M8	yes	SAAPSTLDSSSTAPAQLGKK	20	Unmodified	_SAAPSTLDSSSTAPAQLGKK_	1	MULTI-MATCH	3	639.669	1915.99	1.5664	11.233	0.14494	0	NaN	0	NaN	4030700	249	297	502
O00571	no	DKDAYSSFGSR	11	Unmodified	_DKDAYSSFGSR_	1	MULTI-MSMS	2	616.781	1231.55	-0.97533	8.9052	0.18966	0	0.011009	1	60.518	7497400	22	95	154
O00571	yes	SGFGKFER	8	Unmodified	_SGFGKFER_	1	MULTI-SECPEP	2	464.238	926.461	-0.044992	9.0131	0.39518	1.7764e-15	3.3835e-83	1	151.97	55299000	22	308	522
O00571	no	DKDAYSSFGSR	11	Unmodified	_DKDAYSSFGSR_	1	MULTI-SECPEP	2	616.781	1231.55	-0.11493	9.0108	0.19247	0	0.0019708	1	55.353	4011100	22	95	155
O00571	yes	SSFFSDRGSGSR	12	Unmodified	_SSFFSDRGSGSR_	1	MULTI-MSMS	3	430.534	1288.58	-0.52404	9.627	0.52711	0	0.012135	1	51.875	10257000	22	348	603
O15027	yes	QALQSTPLGSSSK	13	Unmodified	_QALQSTPLGSSSK_	0	MULTI-MSMS	2	652.346	1302.68	0.10047	10.886	0.21984	0	0.019563	1	37.18	5713800	26	266	445
O15027	yes	YVDVLNPSGTQR	12	Unmodified	_YVDVLNPSGTQR_	0	MSMS	2	674.846	1347.68	NaN	15.379	1	0	0.019121	1	34.532		26	454	782
P07910	yes	ASNVTNKTDPR	11	Acetyl (Protein N-term)	_(ac)ASNVTNKTDPR_	1	MSMS	2	622.815	1243.62	NaN	8.959	1	0	0.0077703	1	45.997		51	53	86
P07910	yes	ASNVTNKTDPR	11	Acetyl (Protein N-term)	_(ac)ASNVTNKTDPR_	1	MULTI-MSMS	2	622.815	1243.62	0.068856	7.2646	0.77146	0	7.7695e-06	1	91.549	52015000	51	53	85
P18124	yes	IALTDNALIAR	11	Unmodified	_IALTDNALIAR_	0	MULTI-MATCH	2	585.846	1169.68	0.014636	26.272	0.56905	-3.5527e-15	NaN	0	NaN	8291700	73	164	273
P18621	yes	VRYSLDPENPTKSCK	15	Unmodified	_VRYSLDPENPTKSCK_	2	MULTI-MSMS	4	449.227	1792.88	-0.42429	10.662	0.50361	0	0.00044128	1	39.531	9578500	74	428	738
P18621	yes	VRYSLDPENPTKSCK	15	Unmodified	_VRYSLDPENPTKSCK_	2	MULTI-MSMS	3	598.633	1792.88	0.59282	10.652	0.42832	0	8.2206e-09	1	67.326	8903900	74	428	739
P35580	yes	ELDDATEANEGLSR	14	Unmodified	_ELDDATEANEGLSR_	0	MULTI-MSMS	2	760.347	1518.68	-0.24048	12.378	0.13266	-1.7764e-15	0.015548	1	36.284	2978700	93	112	179
P37802	yes	ANRGPAYGLSR	11	Acetyl (Protein N-term)	_(ac)ANRGPAYGLSR_	1	MULTI-MSMS	2	602.315	1202.62	-0.28471	11.68	0.18401	-1.7764e-15	0.0050953	1	51.445	7730000	95	36	55
P38159	no	DVYLSPRDDGYSTK	14	Unmodified	_DVYLSPRDDGYSTK_	1	MSMS	2	808.384	1614.75	NaN	13.079	1	0	0.0041464	1	50.207		96	103	167
P38159	yes	AIKVEQATKPSFESGR	16	Unmodified	_AIKVEQATKPSFESGR_	2	MSMS	3	583.316	1746.93	NaN	10.252	1	0	0.00014817	1	44.567		96	24	38
P43243	yes	TEEGPTLSYGRDGR	14	Unmodified	_TEEGPTLSYGRDGR_	1	MULTI-MSMS	3	513.246	1536.72	-0.90087	10.407	0.17998	-1.7764e-15	0.0070261	1	40.066	3837700	99	375	648
P43243	yes	SKSFQQSSLSR	11	Acetyl (Protein N-term)	_(ac)SKSFQQSSLSR_	1	MULTI-MSMS	2	648.831	1295.65	0.24892	10.7	0.44882	-1.7764e-15	0.00026101	1	84.213	26315000	99	327	561
P51991	yes	SSGSPYGGGYGSGGGSGGYGSR	22	Unmodified	_SSGSPYGGGYGSGGGSGGYGSR_	0	MULTI-MSMS	2	955.899	1909.78	0.25876	10.754	0.45335	0	1.3613e-30	1	97.836	61975000	104	352	611
P51991	yes	SSGSPYGGGYGSGGGSGGYGSRRF	24	Unmodified	_SSGSPYGGGYGSGGGSGGYGSRRF_	2	MULTI-MSMS	3	738.658	2212.95	0.20946	11.986	0.31304	0	0.016878	1	15.68	77283000	104	353	613
P61981	yes	VDREQLVQKAR	11	Acetyl (Protein N-term)	_(ac)VDREQLVQKAR_	2	MULTI-MSMS	3	461.928	1382.76	0.57336	11.054	0.34814	0	3.814e-12	1	117.98	80564000	114	411	713
P62263	yes	IEDVTPIPSDSTRR	14	Unmodified	_IEDVTPIPSDSTRR_	1	MULTI-MSMS	3	529.278	1584.81	-0.42843	12.789	0.1931	0	0.0088844	2	32.439	4955200	117	168	277
P62899	yes	SAINEVVTR	9	Unmodified	_SAINEVVTR_	0	MULTI-MSMS	2	494.775	987.535	0.013361	11.641	0.32443	0	0.0096717	1	94.114	33437000	128	299	504
P62899	yes	NLQTVNVDEN	10	Unmodified	_NLQTVNVDEN_	0	MULTI-MSMS	1	1145.54	1144.54	0.21505	13.899	0.24914	0	0.00075913	1	93.598	10018000	128	261	436
Q02978	yes	AATASAGAGGIDGKPR	16	Acetyl (Protein N-term)	_(ac)AATASAGAGGIDGKPR_	1	MULTI-MSMS	2	721.373	1440.73	-0.0083909	10.748	0.36889	-1.7764e-15	3.729e-09	1	66.267	7524600	144	7	13
Q13151	yes	AVPKEDIYSGGGGGGSR	17	Unmodified	_AVPKEDIYSGGGGGGSR_	1	MSMS	3	536.266	1605.77	NaN	7.314	1	0	0.002808	1	38.824		150	67	106
Q15365	no	INISEGNCPER	11	Unmodified	_INISEGNCPER_	0	MULTI-MSMS	2	644.801	1287.59	-0.0080775	10.447	0.22211	0	0.017923	1	53.683	5120700	110	183	305
Q15637	yes	ATGANATPLDFPSKKR	16	Acetyl (Protein N-term)	_(ac)ATGANATPLDFPSKKR_	2	MULTI-MSMS	3	572.641	1714.9	0.44949	14.214	0.32999	0	8.0323e-11	2	70.98	18270000	161	61	96
Q5T2N8	no	PATEGKR	7	Unmodified	_PATEGKR_	1	MULTI-MSMS	2	379.711	757.408	0.3859	10.39	0.50886	0	0.010752	1	92.692	11489000	173	265	443
Q8TAP9	yes	SPAGSQQQFGYSPGQQQTHPQGSPR	25	Unmodified	_SPAGSQQQFGYSPGQQQTHPQGSPR_	0	MULTI-MSMS	3	885.748	2654.22	-0.17267	10.765	0.31533	0	0.0014843	2	29.198	9987800	197	339	589
Q8WWM7	yes	EIESSPQYRLR	11	Unmodified	_EIESSPQYRLR_	1	MULTI-MSMS	2	689.36	1376.7	0.66688	11.101	0.20288	0	0.00091134	1	72.928	21494000	203	108	175
Q8WWM7	yes	EIESSPQYRLR	11	Unmodified	_EIESSPQYRLR_	1	MULTI-MSMS	3	459.909	1376.7	0.36343	11.101	0.31894	0	0.015086	1	56.359	65246000	203	108	174
Q92733	yes	RQTQAKYGF	9	Unmodified	_RQTQAKYGF_	2	MULTI-MSMS	2	549.788	1097.56	0.040044	7.2681	0.80831	0	0.0074905	1	88.294	73114000	206	289	485
Q92733	yes	TILQGSSEGTGLSALLPQPK	20	Unmodified	_TILQGSSEGTGLSALLPQPK_	0	MULTI-MSMS	2	999.049	1996.08	0.47753	51.403	0.079924	0	1.8847e-16	1	72.265	2823300	206	382	655
Q92804	yes	SSGGGYSGDRSGGGYGGDR	19	Unmodified	_SSGGGYSGDRSGGGYGGDR_	1	MULTI-MSMS	3	583.579	1747.71	-0.73047	7.2463	0.72878	0	0.0061855	1	28.748	44841000	207	349	604
Q92841	yes	SSQSSSQQFSGIGR	14	Unmodified	_SSQSSSQQFSGIGR_	0	MULTI-MSMS	2	728.345	1454.67	0.74762	10.879	0.44761	0	0	1	224.66	56358000	208	356	619
Q9BQE3	no	AVFVDLEPTVIDEVR	15	Unmodified	_AVFVDLEPTVIDEVR_	0	MULTI-MSMS	2	851.457	1700.9	-0.72347	53.514	0.12532	0	5.0179e-08	2	64.439	3131200	135	64	99
Q9H361	no	AVNSATGVPTV	11	Unmodified	_AVNSATGVPTV_	0	MULTI-MSMS	1	1015.54	1014.53	-0.11185	16.617	0.3669	3.5527e-15	0.0072653	1	51.854	9161000	65	66	105
Q9H3N1	yes	SLGPSLATDKS	11	Unmodified	_SLGPSLATDKS_	1	MULTI-MATCH	2	538.285	1074.56	0.52284	12.191	0.2832	0	NaN	0	NaN	8663700	225	330	570
O14979	yes	YHQIGSGKCEIK	12	Unmodified	_YHQIGSGKCEIK_	1	MULTI-MSMS	3	473.906	1418.7	0.66979	7.2638	0.46414	0	0.0049095	1	59.294	32822000	25	444	764
O15511	yes	SKNTVSSARFR	11	Acetyl (Protein N-term)	_(ac)SKNTVSSARFR_	2	MULTI-MSMS	3	432.234	1293.68	-0.90587	7.2356	0.65906	-8.8818e-16	0.0079835	1	47.894	16072000	29	325	558
O60506	no	TGYTLDVTTGQRK	13	Unmodified	_TGYTLDVTTGQRK_	1	MULTI-MSMS	3	480.588	1438.74	-0.14778	11.512	0.23167	0	0.0072703	1	35.763	12763000	30	378	651
O60762	yes	ASLEVSRSPR	10	Acetyl (Protein N-term)	_(ac)ASLEVSRSPR_	1	MULTI-MATCH	2	572.309	1142.6	0.77676	11.856	0.20575	-1.7764e-15	NaN	0	NaN	2374000	32	50	81
O75934	yes	EAAAALVEEETRR	13	Unmodified	_EAAAALVEEETRR_	1	MULTI-MSMS	2	722.873	1443.73	-0.74729	13.063	0.10687	1.7764e-15	0.0066931	1	47.844	6260400	35	104	168
P05089	yes	GGVEEGPTVLRK	12	Unmodified	_GGVEEGPTVLRK_	1	MULTI-MSMS	3	414.566	1240.68	-0.3611	9.3678	0.37353	0	0.0091216	1	35.737	5756000	44	142	230
P06753	yes	AADAEAEVASLNRR	14	Unmodified	_AADAEAEVASLNRR_	1	MULTI-MATCH	3	491.587	1471.74	-1.2391	10.527	0.20008	0	NaN	0	NaN	3444300	50	2	3
P17844	yes	TAQEVETYRR	10	Unmodified	_TAQEVETYRR_	1	MULTI-MSMS	3	418.214	1251.62	1.0218	7.2618	0.69421	8.8818e-16	0.013456	1	34.773	17298000	72	368	637
P20719	yes	SYAASASAAPAEPR	14	Unmodified	_SYAASASAAPAEPR_	0	MULTI-MSMS	2	674.828	1347.64	0.35424	9.2188	0.26402	0	1.7638e-06	1	71.555	5455000	75	364	630
P22626	yes	ALSRQEMQEVQSSR	14	Unmodified	_ALSRQEMQEVQSSR_	1	MULTI-MSMS	3	550.274	1647.8	0.90855	9.2242	0.20538	-1.7764e-15	0.012612	1	37.654	3648800	80	34	51
P26373	yes	TIGISVDPRRR	11	Unmodified	_TIGISVDPRRR_	2	MULTI-MSMS	3	423.918	1268.73	2.7043	11.185	0.34808	-1.7764e-15	0.010424	1	38.875	16506000	84	381	654
P26599	yes	SAGVPSRVIHIR	12	Unmodified	_SAGVPSRVIHIR_	1	MULTI-MSMS	3	431.258	1290.75	0.63676	11.099	0.23218	0	0.00031896	1	77.64	7264000	85	298	503
P30050	yes	CTGGEVGATSALAPK	15	Unmodified	_CTGGEVGATSALAPK_	0	MULTI-MSMS	2	709.851	1417.69	0.97183	12.168	0.12781	0	0.0007012	1	42.475	3694300	87	79	128
P38646	yes	QAVTNPNNTFYATKR	15	Unmodified	_QAVTNPNNTFYATKR_	1	MULTI-MSMS	3	575.629	1723.86	0.37344	10.612	0.44984	0	0.003398	1	36.029	11979000	97	267	446
P52597	yes	MLGPEGGEGFVVKLR	15	Acetyl (Protein N-term),Oxidation (M)	_(ac)M(ox)LGPEGGEGFVVKLR_	1	MULTI-MSMS	2	823.932	1645.85	0.79857	42.892	0.026094	0	3.2758e-11	1	80.763	1497800	105	259	433
P52907	yes	ADFDDRVSDEEKVR	14	Acetyl (Protein N-term)	_(ac)ADFDDRVSDEEKVR_	2	MULTI-MSMS	3	574.936	1721.79	-0.52954	13.576	0.27612	0	0.0009375	1	47.545	43440000	107	10	17
P60660	no	ALGQNPTNAEVLK	13	Unmodified	_ALGQNPTNAEVLK_	0	MULTI-MSMS	2	677.87	1353.73	-0.6365	13.236	0.26647	0	4.5779e-09	1	102.52	83819000	69	31	46
P61247	yes	ATGDETGAKVERADGYEPPVQESV	24	Unmodified	_ATGDETGAKVERADGYEPPVQESV_	2	MSMS	2	1253.09	2504.17	NaN	14.537	1	0	0.0063833	1	25.59		112	62	97
P61978	yes	TDYNASVSVPDSSGPER	17	Unmodified	_TDYNASVSVPDSSGPER_	0	MULTI-MSMS	2	890.903	1779.79	0.9162	13.74	0.068899	0	0.00018776	1	40.577	3398000	113	374	647
P62851	yes	AQVIYTRNTKGGDAPAAGEDA	21	Unmodified	_AQVIYTRNTKGGDAPAAGEDA_	2	MULTI-MSMS	3	702.347	2104.02	0.40783	9.5811	0.27494	0	4.2727e-05	1	33.142	21213000	125	44	68
P81605	yes	SSLLEKGLDGAKK	13	Unmodified	_SSLLEKGLDGAKK_	2	MULTI-MSMS	3	449.261	1344.76	1.3613	10.87	0.21984	-1.7764e-15	0.003676	1	44.193	4568100	138	354	615
P84098	yes	LASSVLR	7	Unmodified	_LASSVLR_	0	MULTI-MATCH	2	373.232	744.449	0.22826	10.534	0.46572	-1.7764e-15	NaN	0	NaN	29265000	139	213	351
Q04917	yes	GDREQLLQRAR	11	Acetyl (Protein N-term)	_(ac)GDREQLLQRAR_	2	MULTI-MSMS	3	461.92	1382.74	-1.5312	10.957	0.15953	0	0.0045439	1	53.967	13886000	146	130	204
Q14247	yes	TVPVEAVTSK	10	Unmodified	_TVPVEAVTSK_	0	MULTI-MSMS	2	515.793	1029.57	1.8145	11.17	0.2319	0	0.0084979	1	72.643	8053600	155	400	689
Q15233	yes	AAPGAEFAPNKR	12	Unmodified	_AAPGAEFAPNKR_	1	MULTI-MSMS	3	410.219	1227.64	0.87002	7.2459	0.39434	0	0.0063943	1	45.257	32830000	160	5	10
Q15717	yes	VLVDQTTGLSR	11	Unmodified	_VLVDQTTGLSR_	0	MULTI-MATCH	2	594.833	1187.65	-0.16804	13.545	0.20422	0	NaN	0	NaN	7550800	162	424	733
Q3MHD2	yes	SQAQQPQKEAALSS	14	Unmodified	_SQAQQPQKEAALSS_	1	MULTI-MSMS	2	736.871	1471.73	-0.16689	7.278	0.702	0	8.63e-08	1	89.403	43351000	168	341	591
Q5VTE0	no	IGGIGTVPVGR	11	Unmodified	_IGGIGTVPVGR_	0	MULTI-MATCH	2	513.309	1024.6	0.62783	15.351	0.25796	0	NaN	0	NaN	9082700	134	170	280
Q6NZY4	yes	YHAEEVEERFGR	12	Unmodified	_YHAEEVEERFGR_	1	MSMS	3	507.908	1520.7	NaN	10.794	1	0	0.011988	1	36.847		179	443	763
Q7RTV0	yes	ICDECNYGSYQGR	13	Unmodified	_ICDECNYGSYQGR_	0	MULTI-MSMS	2	811.322	1620.63	-0.80143	10.9	0.20615	0	0.00021352	1	60.255	5166200	185	167	276
Q8IWS0	yes	GKVEIDQQQLTQQQLNGN	18	Unmodified	_GKVEIDQQQLTQQQLNGN_	1	MULTI-MSMS	2	1021.02	2040.02	-0.81069	15.017	0.13942	-1.7764e-15	0.014624	1	25.322	3400400	186	144	233
Q8WZA9	yes	AALQSQAEALR	11	Unmodified	_AALQSQAEALR_	0	MULTI-MATCH	2	579.317	1156.62	0.80204	11.783	0.24895	0	NaN	0	NaN	10101000	204	4	8
Q92567	yes	TYQASSAAFR	10	Unmodified	_TYQASSAAFR_	0	MULTI-MSMS	2	551.27	1100.53	-0.18127	10.675	0.41782	0	0.0078041	1	87.308	16377000	205	403	693
Q9BPX5	yes	ARNTLSSR	8	Acetyl (Protein N-term)	_(ac)ARNTLSSR_	1	MULTI-MSMS	2	473.757	945.499	-0.049653	7.258	0.69421	8.8818e-16	0.0074596	1	94.309	42554000	217	46	71
Q9BPX5	yes	ARNTLSSRFR	10	Acetyl (Protein N-term)	_(ac)ARNTLSSRFR_	2	MULTI-SECPEP	3	417.23	1248.67	-0.143	10.699	0.39046	1.7764e-15	0.0008377	1	87.363	24873000	217	47	72
Q9BUJ2	yes	KAIVICPTDEDLKDR	15	Unmodified	_KAIVICPTDEDLKDR_	2	MULTI-MSMS	3	591.645	1771.91	-0.82625	12.493	0.3129	1.7764e-15	0.00010127	1	46.319	22360000	219	193	323
Q9BUJ2	yes	HLPSTEPDPHVVR	13	Unmodified	_HLPSTEPDPHVVR_	0	MULTI-SECPEP	3	495.26	1482.76	-2.4714	10.037	0.39791	1.7764e-15	0.016564	1	27.967	5652700	219	161	269
Q9HAV0	no	ELPGHTGYLSCCR	13	Unmodified	_ELPGHTGYLSCCR_	0	MULTI-MATCH	3	517.234	1548.68	-0.32929	11.526	0.17363	0	NaN	0	NaN	3631100	127	114	182
Q9NQX3	yes	DTASLSTTPSESPRAQATSR	20	Unmodified	_DTASLSTTPSESPRAQATSR_	1	MULTI-MSMS	3	688.338	2061.99	1.2419	9.4204	0.23013	0	5.8929e-09	1	53.188	4430600	232	102	166
Q9NR30	yes	RSFSKAFGQ	9	Unmodified	_RSFSKAFGQ_	2	MULTI-SECPEP	2	514.27	1026.52	0.62756	9.0098	0.25932	0	0.0091717	1	51.059	3873200	233	291	487
Q9NR30	yes	SFSKAFGQ	8	Unmodified	_SFSKAFGQ_	1	MULTI-MSMS	2	436.219	870.424	0.12528	11.688	0.67755	0	3.345e-48	1	141.52	26683000	233	305	519
Q9P258	yes	AGGAAVVITEPEHTKER	17	Unmodified	_AGGAAVVITEPEHTKER_	1	MULTI-MSMS	3	588.979	1763.92	0.98083	9.2325	0.17547	0	9.7177e-07	1	54.7	2306400	238	20	33
Q9UGP4	yes	CAACGLPILPPEGSDETIR	19	Unmodified	_CAACGLPILPPEGSDETIR_	0	MULTI-MSMS	4	514.751	2054.98	2.6279	7.2726	0.34907	0	0.014741	1	13.038	44762000	239	73	114
Q9Y2W1	yes	ASAVSELSPRER	12	Unmodified	_ASAVSELSPRER_	1	MULTI-MSMS	3	434.565	1300.67	-0.83169	9.2417	0.23415	0	0.0067484	1	55.452	3111400	244	48	73
Q9Y3I0	yes	DKIIVNDRQLACAR	14	Unmodified	_DKIIVNDRQLACAR_	2	MSMS	3	557.97	1670.89	NaN	11.287	1	0	0.00019734	1	66.533		245	96	156
Q9Y3R5	yes	LPVPALQENFSSLLGVLK	18	Unmodified	_LPVPALQENFSSLLGVLK_	0	MULTI-MSMS	4	482.033	1924.1	2.9147	21.306	0.099472	3.5527e-15	0.018912	1	9.4055	2723000	246	232	385
Q9Y3Y2	yes	AAQSAPKVVLK	11	Acetyl (Protein N-term)	_(ac)AAQSAPKVVLK_	1	MULTI-MSMS	2	577.351	1152.69	0.2325	13.516	0.17054	0	0.0071028	1	42.312	5087100	247	6	11
A0A075B6R9	yes	VSNRFSGVPDR	11	Unmodified	_VSNRFSGVPDR_	1	MULTI-SECPEP	3	411.883	1232.63	0.49017	7.2948	0.60389	0	0.0029839	1	56.951	16386000	20	430	741
A6NJB7	yes	LVVITQGR	8	Deamidation (NQ)	_LVVITQ(de)GR_	0	MULTI-SECPEP	2	443.771	885.528	-0.73889	14.522	0.68923	0	0.014066	1	50.632	16102000	21	253	424
O14523	yes	LDSPSRSPSK	10	Unmodified	_LDSPSRSPSK_	1	MULTI-MATCH	2	537.283	1072.55	-0.38096	11.242	0.57986	0	NaN	0	NaN	87466000	23	217	359
O95932	yes	DITLEDFITIKVLGPAMVGVAVTVEVTVVNPLIER	35	Unmodified	_DITLEDFITIKVLGPAMVGVAVTVEVTVVNPLIER_	1	MULTI-SECPEP	7	536.734	3750.09	0.069464	26.422	0.93492	0	0.013106	1	0	51395000	38	94	153
O95932	yes	DITLEDFITIKVLGPAMVGVAVTVEVTVVNPLIER	35	Unmodified	_DITLEDFITIKVLGPAMVGVAVTVEVTVVNPLIER_	1	MULTI-SECPEP	7	536.734	3750.09	0.53501	15.021	0.42471	1.7764e-15	0.013106	1	0.45998	27592000	38	94	152
P06733	yes	NFRNPLAK	8	Unmodified	_NFRNPLAK_	1	MULTI-SECPEP	2	480.275	958.535	0.4825	11.131	0.31894	0	0.0035855	1	79.146	17707000	49	260	434
P19105	no	LNGTDPEDVIR	11	Unmodified	_LNGTDPEDVIR_	0	MULTI-SECPEP	2	614.812	1227.61	-0.44903	14.854	0.22575	0	0.0034352	1	56.632	8040400	24	231	384
P36578	yes	ILKSPEIQR	9	Unmodified	_ILKSPEIQR_	1	MULTI-SECPEP	3	361.889	1082.64	-0.26664	9.2188	0.40848	0	0.0054679	1	86.67	15006000	94	176	291
P52849	yes	LFLTDFFRNHNLELSKLLSR	20	Unmodified	_LFLTDFFRNHNLELSKLLSR_	2	MULTI-SECPEP	7	352.771	2462.34	-2.7409	35.788	0.16554	0	0.014688	1	0.30394	697470	106	219	362
P60709	yes	DDDIAALVVDNGSGMCK	17	Acetyl (Protein N-term)	_(ac)DDDIAALVVDNGSGMCK_	0	MULTI-MSMS	2	911.403	1820.79	-2.3151	54.783	0.34852	0	9.359e-16	1	94.191	21029000	111	86	136
P60709	yes	DDDIAALVVDNGSGMCK	17	Acetyl (Protein N-term),Deamidation (NQ)	_(ac)DDDIAALVVDN(de)GSGMCK_	0	MSMS	2	911.895	1821.78	NaN	55.428	1	0	2.0577e-08	1	67.456		111	86	138
Q00839	yes	SSGPTSLFAVTVAPPGAR	18	Unmodified	_SSGPTSLFAVTVAPPGAR_	0	MULTI-SECPEP	2	857.96	1713.9	-0.1574	44.392	0.31785	0	0.0059554	1	28.327	5774800	141	350	606
Q13868	yes	QRLLEQEG	8	Unmodified	_QRLLEQEG_	1	MULTI-MATCH	2	486.759	971.504	-1.2596	9.4395	0.1737	0	NaN	0	NaN	1024900	152	275	461
Q16643	yes	LSSPVLHR	8	Unmodified	_LSSPVLHR_	0	MULTI-SECPEP	2	454.769	907.524	0.13038	9.1342	0.30525	0	0.010943	1	107.43	7677900	166	246	414
Q6T4R5	yes	TISGIPR	7	Unmodified	_TISGIPR_	0	MULTI-SECPEP	1	743.441	742.434	-0.73438	13.618	0.29493	0	0.015836	1	44.973	11357000	181	383	656
Q8N9B5	yes	RLISEKR	7	Unmodified	_RLISEKR_	2	MULTI-SECPEP	2	451.283	900.55	0.0064338	9.1897	0.23495	0	0.015516	1	47.849	18224000	190	285	477
Q8ND83	yes	HVLDNPTPEMEAAR	14	Unmodified	_HVLDNPTPEMEAAR_	0	MULTI-SECPEP	3	527.256	1578.75	1.3786	11.508	0.23133	0	0.016678	1	28.632	5118300	191	163	271
Q8NG31	yes	ITIREFFILLQVHILIQKPR	20	Unmodified	_ITIREFFILLQVHILIQKPR_	2	MULTI-MATCH	7	354.794	2476.5	2.6185	46.261	0.071636	0	NaN	0	NaN	417620	196	190	319
Q96PK6	yes	AQPSVSLGAAYR	12	Unmodified	_AQPSVSLGAAYR_	0	MULTI-SECPEP	2	610.325	1218.64	0.44391	14.211	0.26619	0	0.0013917	1	71.349	11695000	213	42	65
Q99459	yes	TPSNGAEGLTPR	12	Deamidation (NQ)	_TPSN(de)GAEGLTPR_	0	MULTI-MSMS	2	600.796	1199.58	-0.41655	10.606	0.43944	0	0.0016784	1	63.408	5629700	214	390	672
Q9BZJ0	yes	AITTLPR	7	Unmodified	_AITTLPR_	0	MULTI-MATCH	2	386.24	770.465	0.0050338	9.1897	0.29137	0	NaN	0	NaN	7820600	221	25	40
Q9C091	yes	TVLQHIEATPKIVHYAILGIQK	22	Unmodified	_TVLQHIEATPKIVHYAILGIQK_	1	MULTI-SECPEP	7	354.068	2471.43	0.030257	24.863	0.2979	0	0.014733	1	0.2171	12780000	222	399	688
Q9H2K2	no	AVLTGEYKK	9	Unmodified	_AVLTGEYKK_	1	MULTI-SECPEP	1	1008.57	1007.57	0.25321	36.989	0.7374	0	0.018314	1	17.386	8889500	36	65	102
Q9H607	yes	GHLHTHPPGPGPPLQGLAPR	20	Unmodified	_GHLHTHPPGPGPPLQGLAPR_	0	MULTI-SECPEP	5	408.025	2035.09	-1.5617	9.6105	0.91986	0	0.017748	1	8.2879	2591100	226	143	232
Q9NP81	yes	QLQEQIR	7	Deamidation (NQ)	_QLQ(de)EQIR_	0	MULTI-MATCH	2	458.248	914.482	0.12967	9.8304	0.61461	0	NaN	0	NaN	4408000	229	273	458
Q9UMS4	yes	LQDKATVLTTER	12	Unmodified	_LQDKATVLTTER_	1	MULTI-SECPEP	3	458.924	1373.75	1.3868	10.192	0.44562	0	0.00017658	1	74.987	6581900	241	233	386
Q9Y4D8	yes	LREISGRAR	9	Unmodified	_LREISGRAR_	2	MULTI-MATCH	2	529.315	1056.62	2.867	14.996	0.15518	0	NaN	0	NaN	4616800	248	241	401
