# Supplementary material for: YWHAG inhibits influenza a virus replication by suppressing the release of viral M2 protein
Source: Front Microbiol. 2022 Jul 19;13:951009. doi: 10.3389/fmicb.2022.951009 (PMC9343881; doi:10.3389/fmicb.2022.951009)
Supplement: Supplementary file 1 [file Data_Sheet_1.ZIP › Raw date/Supplementary Table/Supplementary table.proteins.xlsx]

## Sheet: scanning
Samples	Identified proteins	Quantified proteins	Identified peptides	Unique peptides
1	115	103	185	152

## Sheet: proteins
Accession	Gene	Description	Mw(kDa)	Length	Protein group	Identification type 1	Peptides 1	Unique peptides 1	Sequence coverage 1 [%]	Intensity 1	iBAQ 1	iBAQ 1 [%]	LFQ intensity 1	MS/MS count 1	SAF 1	Protein group ID
Q14653	IRF3	Interferon regulatory factor 3 OS=Homo sapiens OX=9606 GN=IRF3 PE=1 SV=1	47.219	427		By MS/MS	9	9	22.2	351700000	18511000	6.24246	248150000	9	0.0210773	156
P35579	MYH9	Myosin-9 OS=Homo sapiens OX=9606 GN=MYH9 PE=1 SV=4	226.532	1960	P35749;Q7Z406	By MS/MS	6	6	6.5	138230000	1329100	0.448212	60872000	4	0.00204082	92
P04259	KRT6B	Keratin, type II cytoskeletal 6B OS=Homo sapiens OX=9606 GN=KRT6B PE=1 SV=5	60.067	564		By MS/MS	7	0	14	70241000	2341400	0.78959	57373000	3	0.00531915	41
P63261	ACTG1	Actin, cytoplasmic 2 OS=Homo sapiens OX=9606 GN=ACTG1 PE=1 SV=1	41.793	375		By MS/MS	9	2	21.1	2176100000	108810000	36.694	1012600000	9	0.024	132
P09651	HNRNPA1	Heterogeneous nuclear ribonucleoprotein A1 OS=Homo sapiens OX=9606 GN=HNRNPA1 PE=1 SV=5	38.747	372		By MS/MS	3	3	13.2	223920000	12440000	4.19514	194560000	4	0.0107527	54
P05141	SLC25A5	ADP/ATP translocase 2 OS=Homo sapiens OX=9606 GN=SLC25A5 PE=1 SV=7	32.852	298		By MS/MS	4	0	10.7	13699000	721020	0.24315	10507000	1	0.0033557	45
P08670	VIM	Vimentin OS=Homo sapiens OX=9606 GN=VIM PE=1 SV=4	53.652	466		By MS/MS	4	4	10.5	90569000	2663800	0.898313	77832000	4	0.00858369	52
P31942	HNRNPH3	Heterogeneous nuclear ribonucleoprotein H3 OS=Homo sapiens OX=9606 GN=HNRNPH3 PE=1 SV=2	36.926	346		By MS/MS	2	2	6.9	19714000	1314300	0.443221	0	2	0.00578035	89
P50402	EMD	Emerin OS=Homo sapiens OX=9606 GN=EMD PE=1 SV=1	28.994	254		By MS/MS	1	1	4.7	0	NA	NA	0	1	0.00393701	102
Q07666	KHDRBS1	KH domain-containing, RNA-binding, signal transduction-associated protein 1 OS=Homo sapiens OX=9606 GN=KHDRBS1 PE=1 SV=1	48.227	443		By MS/MS	3	3	8.4	75363000	6851200	2.31043	58777000	5	0.0112867	147
P62633	CNBP	CCHC-type zinc finger nucleic acid binding protein OS=Homo sapiens OX=9606 GN=CNBP PE=1 SV=1	19.463	177		By MS/MS	2	2	15.3	122540000	9426300	3.17883	98573000	4	0.0225989	121
P62750	RPL23A	60S ribosomal protein L23a OS=Homo sapiens OX=9606 GN=RPL23A PE=1 SV=1	17.695	156		By MS/MS	1	1	10.9	32489000	5414800	1.82603	0	4	0.025641	123
P62917	RPL8	60S ribosomal protein L8 OS=Homo sapiens OX=9606 GN=RPL8 PE=1 SV=2	28.025	257		By MS/MS	5	5	16.3	76738000	7673800	2.58784	29759000	1	0.00389105	129
P23246	SFPQ	Splicing factor, proline- and glutamine-rich OS=Homo sapiens OX=9606 GN=SFPQ PE=1 SV=2	76.149	707		By MS/MS	2	2	4.4	15741000	524690	0.176941	13256000	3	0.00424328	81
P62280	RPS11	40S ribosomal protein S11 OS=Homo sapiens OX=9606 GN=RPS11 PE=1 SV=3	18.431	158		By MS/MS	2	2	15.2	40282000	4028200	1.35843	33924000	3	0.0189873	118
Q96C19	EFHD2	EF-hand domain-containing protein D2 OS=Homo sapiens OX=9606 GN=EFHD2 PE=1 SV=1	26.697	240		By MS/MS	1	1	4.6	10605000	964110	0.325127	0	1	0.00416667	209
Q99700	ATXN2	Ataxin-2 OS=Homo sapiens OX=9606 GN=ATXN2 PE=1 SV=2	140.283	1313		By MS/MS	2	2	2.4	15954000	346840	0.116965	13436000	3	0.00228484	215
Q9Y5M8	SRPRB	Signal recognition particle receptor subunit beta OS=Homo sapiens OX=9606 GN=SRPRB PE=1 SV=3	29.702	271		By matching	1	1	7.4	4030700	251920	0.084955	0	0	0	249
O00571	DDX3X	ATP-dependent RNA helicase DDX3X OS=Homo sapiens OX=9606 GN=DDX3X PE=1 SV=3	73.243	662	O15523	By MS/MS	3	3	4.7	77064000	1976000	0.666366	61523000	2	0.00302115	22
O15027	SEC16A	Protein transport protein Sec16A OS=Homo sapiens OX=9606 GN=SEC16A PE=1 SV=4	251.894	2357		By MS/MS	2	2	1.1	5713800	66440	0.0224056	4812100	2	0.000848536	26
P07910	HNRNPC	Heterogeneous nuclear ribonucleoproteins C1/C2 OS=Homo sapiens OX=9606 GN=HNRNPC PE=1 SV=4	33.67	306		By MS/MS	1	1	3.6	52015000	3059700	1.03182	43806000	2	0.00653595	51
P12236	SLC25A6	ADP/ATP translocase 3 OS=Homo sapiens OX=9606 GN=SLC25A6 PE=1 SV=4	32.866	298		By matching	4	0	10.7	0	NA	NA	0	0	0	68
P18124	RPL7	60S ribosomal protein L7 OS=Homo sapiens OX=9606 GN=RPL7 PE=1 SV=1	29.226	248		By matching	1	1	4.4	8291700	690980	0.233019	0	0	0	73
P18621	RPL17	60S ribosomal protein L17 OS=Homo sapiens OX=9606 GN=RPL17 PE=1 SV=3	21.397	184		By MS/MS	1	1	8.2	18482000	2053600	0.692535	15566000	2	0.0108696	74
P35580	MYH10	Myosin-10 OS=Homo sapiens OX=9606 GN=MYH10 PE=1 SV=3	228.999	1976		By MS/MS	1	1	0.7	2978700	29203	0.00984813	2508600	1	0.000506073	93
P37802	TAGLN2	Transgelin-2 OS=Homo sapiens OX=9606 GN=TAGLN2 PE=1 SV=3	22.391	199		By MS/MS	1	1	5.5	7730000	594620	0.200524	0	1	0.00502513	95
P38159	RBMX	RNA-binding motif protein, X chromosome OS=Homo sapiens OX=9606 GN=RBMX PE=1 SV=3	42.332	391	Q96E39	By MS/MS	2	2	7.7	0	NA	NA	0	2	0.00511509	96
P43243	MATR3	Matrin-3 OS=Homo sapiens OX=9606 GN=MATR3 PE=1 SV=2	94.623	847		By MS/MS	2	2	3	30152000	814930	0.274819	25394000	2	0.00236128	99
P51991	HNRNPA3	Heterogeneous nuclear ribonucleoprotein A3 OS=Homo sapiens OX=9606 GN=HNRNPA3 PE=1 SV=2	39.595	378		By MS/MS	2	2	6.3	139260000	7329400	2.47169	117250000	2	0.00529101	104
P61981	YWHAG	14-3-3 protein gamma OS=Homo sapiens OX=9606 GN=YWHAG PE=1 SV=2	28.303	247		By MS/MS	1	1	4.5	80564000	5035200	1.69802	0	1	0.00404858	114
P62263	RPS14	40S ribosomal protein S14 OS=Homo sapiens OX=9606 GN=RPS14 PE=1 SV=3	16.273	151		By MS/MS	1	1	9.3	4955200	1238800	0.41776	4173200	2	0.013245	117
P62899	RPL31	60S ribosomal protein L31 OS=Homo sapiens OX=9606 GN=RPL31 PE=1 SV=1	14.463	125		By MS/MS	2	2	15.2	43454000	6207700	2.09342	36596000	2	0.016	128
Q02978	SLC25A11	Mitochondrial 2-oxoglutarate/malate carrier protein OS=Homo sapiens OX=9606 GN=SLC25A11 PE=1 SV=3	34.062	314		By MS/MS	1	1	5.1	7524600	442630	0.149268	0	1	0.00318471	144
Q13151	HNRNPA0	Heterogeneous nuclear ribonucleoprotein A0 OS=Homo sapiens OX=9606 GN=HNRNPA0 PE=1 SV=1	30.841	305		By MS/MS	1	1	5.6	0	NA	NA	0	1	0.00327869	150
Q15365	PCBP1	Poly(rC)-binding protein 1 OS=Homo sapiens OX=9606 GN=PCBP1 PE=1 SV=2	37.498	356	Q15366;P57721	By MS/MS	1	1	3.1	5120700	301220	0.10158	0	1	0.00280899	110
Q15637	SF1	Splicing factor 1 OS=Homo sapiens OX=9606 GN=SF1 PE=1 SV=4	68.33	639		By MS/MS	1	1	2.5	18270000	1141900	0.385083	15386000	2	0.00312989	161
Q5T2N8	ATAD3C	ATPase family AAA domain-containing protein 3C OS=Homo sapiens OX=9606 GN=ATAD3C PE=2 SV=2	46.38	411	Q5T9A4	By MS/MS	1	1	1.7	11489000	478710	0.161435	0	1	0.00243309	173
Q8TAP9	MPLKIP	M-phase-specific PLK1-interacting protein OS=Homo sapiens OX=9606 GN=MPLKIP PE=1 SV=1	19.147	179		By MS/MS	1	1	14	9987800	1109800	0.374258	8411500	2	0.0111732	197
Q8WWM7	ATXN2L	Ataxin-2-like protein OS=Homo sapiens OX=9606 GN=ATXN2L PE=1 SV=2	113.374	1075		By MS/MS	1	1	1	86740000	2224100	0.750033	73050000	2	0.00186047	203
Q92733	PRCC	Proline-rich protein PRCC OS=Homo sapiens OX=9606 GN=PRCC PE=1 SV=1	52.418	491		By MS/MS	2	2	5.9	75937000	4746100	1.60053	63953000	2	0.00407332	206
Q92804	TAF15	TATA-binding protein-associated factor 2N OS=Homo sapiens OX=9606 GN=TAF15 PE=1 SV=1	61.83	592		By MS/MS	1	1	3.2	44841000	1446500	0.487803	0	1	0.00168919	207
Q92841	DDX17	Probable ATP-dependent RNA helicase DDX17 OS=Homo sapiens OX=9606 GN=DDX17 PE=1 SV=2	80.272	729		By MS/MS	1	1	1.9	56358000	1523200	0.513669	0	1	0.00137174	208
Q9BQE3	TUBA1C	Tubulin alpha-1C chain OS=Homo sapiens OX=9606 GN=TUBA1C PE=1 SV=1	49.895	449	Q71U36;P68363	By MS/MS	1	1	3.3	3131200	149110	0.0502844	0	2	0.00445434	135
Q9H361	PABPC3	Polyadenylate-binding protein 3 OS=Homo sapiens OX=9606 GN=PABPC3 PE=1 SV=2	70.031	631	P11940	By MS/MS	1	1	1.7	9161000	247600	0.0834981	7715200	1	0.00158479	65
Q9H3N1	TMX1	Thioredoxin-related transmembrane protein 1 OS=Homo sapiens OX=9606 GN=TMX1 PE=1 SV=1	31.791	280		By matching	1	1	3.9	8663700	787610	0.265606	0	0	0	225
O14979	HNRNPDL	Heterogeneous nuclear ribonucleoprotein D-like OS=Homo sapiens OX=9606 GN=HNRNPDL PE=1 SV=3	46.438	420		By MS/MS	1	1	2.9	32822000	1641100	0.553428	0	1	0.00238095	25
O15511	ARPC5	Actin-related protein 2/3 complex subunit 5 OS=Homo sapiens OX=9606 GN=ARPC5 PE=1 SV=3	16.32	151		By MS/MS	1	1	7.3	16072000	1607200	0.541996	13535000	1	0.00662252	29
O60506	SYNCRIP	Heterogeneous nuclear ribonucleoprotein Q OS=Homo sapiens OX=9606 GN=SYNCRIP PE=1 SV=2	69.603	623	O43390	By MS/MS	1	1	2.1	12763000	398850	0.134504	10749000	1	0.00160514	30
O60762	DPM1	Dolichol-phosphate mannosyltransferase subunit 1 OS=Homo sapiens OX=9606 GN=DPM1 PE=1 SV=1	29.634	260		By matching	1	1	3.8	2374000	148370	0.0500348	0	0	0	32
O75934	BCAS2	Pre-mRNA-splicing factor SPF27 OS=Homo sapiens OX=9606 GN=BCAS2 PE=1 SV=1	26.131	225		By MS/MS	1	1	5.8	6260400	481570	0.1624	5272400	1	0.00444444	35
P05089	ARG1	Arginase-1 OS=Homo sapiens OX=9606 GN=ARG1 PE=1 SV=2	34.735	322		By MS/MS	1	1	3.7	5756000	338590	0.114183	0	1	0.00310559	44
P06753	TPM3	Tropomyosin alpha-3 chain OS=Homo sapiens OX=9606 GN=TPM3 PE=1 SV=2	32.95	285		By matching	1	1	4.9	3444300	215270	0.0725955	0	0	0	50
P12235	SLC25A4	ADP/ATP translocase 1 OS=Homo sapiens OX=9606 GN=SLC25A4 PE=1 SV=4	33.065	298	Q9H0C2	By matching	4	0	10.7	0	NA	NA	0	0	0	67
P17844	DDX5	Probable ATP-dependent RNA helicase DDX5 OS=Homo sapiens OX=9606 GN=DDX5 PE=1 SV=1	69.148	614		By MS/MS	1	1	1.6	17298000	540570	0.182296	14568000	1	0.00162866	72
P20719	HOXA5	Homeobox protein Hox-A5 OS=Homo sapiens OX=9606 GN=HOXA5 PE=1 SV=2	29.345	270		By MS/MS	1	1	5.2	5455000	495910	0.167236	4594100	1	0.0037037	75
P22626	HNRNPA2B1	Heterogeneous nuclear ribonucleoproteins A2/B1 OS=Homo sapiens OX=9606 GN=HNRNPA2B1 PE=1 SV=2	37.43	353		By MS/MS	1	1	4	3648800	182440	0.0615242	0	1	0.00283286	80
P26373	RPL13	60S ribosomal protein L13 OS=Homo sapiens OX=9606 GN=RPL13 PE=1 SV=4	24.261	211		By MS/MS	1	1	5.2	16506000	1834000	0.61848	13901000	1	0.00473934	84
P26599	PTBP1	Polypyrimidine tract-binding protein 1 OS=Homo sapiens OX=9606 GN=PTBP1 PE=1 SV=1	57.221	531		By MS/MS	1	1	2.3	7264000	382310	0.128926	6117600	1	0.00188324	85
P30050	RPL12	60S ribosomal protein L12 OS=Homo sapiens OX=9606 GN=RPL12 PE=1 SV=1	17.819	165		By MS/MS	1	1	9.1	3694300	410480	0.138426	3111300	1	0.00606061	87
P38646	HSPA9	Stress-70 protein, mitochondrial OS=Homo sapiens OX=9606 GN=HSPA9 PE=1 SV=2	73.681	679		By MS/MS	1	1	2.2	11979000	315220	0.106302	10088000	1	0.00147275	97
P52597	HNRNPF	Heterogeneous nuclear ribonucleoprotein F OS=Homo sapiens OX=9606 GN=HNRNPF PE=1 SV=3	45.672	415		By MS/MS	1	1	3.6	1497800	99854	0.0336738	1261400	1	0.00240964	105
P52907	CAPZA1	F-actin-capping protein subunit alpha-1 OS=Homo sapiens OX=9606 GN=CAPZA1 PE=1 SV=3	32.923	286		By MS/MS	1	1	4.9	43440000	3341500	1.12685	36584000	1	0.0034965	107
P60660	MYL6	Myosin light polypeptide 6 OS=Homo sapiens OX=9606 GN=MYL6 PE=1 SV=2	16.93	151	P14649	By MS/MS	1	1	8.6	83819000	8381900	2.82663	70591000	1	0.00662252	69
P61247	RPS3A	40S ribosomal protein S3a OS=Homo sapiens OX=9606 GN=RPS3A PE=1 SV=2	29.945	264		By MS/MS	1	1	9.1	0	NA	NA	0	1	0.00378788	112
P61978	HNRNPK	Heterogeneous nuclear ribonucleoprotein K OS=Homo sapiens OX=9606 GN=HNRNPK PE=1 SV=1	50.976	463		By MS/MS	1	1	3.7	3398000	147740	0.0498224	2861700	1	0.00215983	113
P62851	RPS25	40S ribosomal protein S25 OS=Homo sapiens OX=9606 GN=RPS25 PE=1 SV=1	13.742	125		By MS/MS	1	1	16.8	21213000	4242600	1.43073	17865000	1	0.008	125
P81605	DCD	Dermcidin OS=Homo sapiens OX=9606 GN=DCD PE=1 SV=2	11.284	110		By MS/MS	1	1	11.8	4568100	913620	0.3081	0	1	0.00909091	138
P84098	RPL19	60S ribosomal protein L19 OS=Homo sapiens OX=9606 GN=RPL19 PE=1 SV=1	23.466	196		By matching	1	1	3.6	29265000	4877600	1.64487	0	0	0	139
Q04917	YWHAH	14-3-3 protein eta OS=Homo sapiens OX=9606 GN=YWHAH PE=1 SV=4	28.219	246		By MS/MS	1	1	4.5	13886000	867850	0.292665	0	1	0.00406504	146
Q14247	CTTN	Src substrate cortactin OS=Homo sapiens OX=9606 GN=CTTN PE=1 SV=2	61.586	550		By MS/MS	1	1	1.8	8053600	298280	0.100589	6782600	1	0.00181818	155
Q15233	NONO	Non-POU domain-containing octamer-binding protein OS=Homo sapiens OX=9606 GN=NONO PE=1 SV=4	54.232	471		By MS/MS	1	1	2.5	32830000	1563300	0.527192	27648000	1	0.00212314	160
Q15717	ELAVL1	ELAV-like protein 1 OS=Homo sapiens OX=9606 GN=ELAVL1 PE=1 SV=2	36.092	326		By matching	1	1	3.4	7550800	471920	0.159146	0	0	0	162
Q3MHD2	LSM12	Protein LSM12 homolog OS=Homo sapiens OX=9606 GN=LSM12 PE=1 SV=2	21.701	195		By MS/MS	1	1	7.2	43351000	4816700	1.62434	36509000	1	0.00512821	168
Q5VTE0	EEF1A1P5	Putative elongation factor 1-alpha-like 3 OS=Homo sapiens OX=9606 GN=EEF1A1P5 PE=5 SV=1	50.185	462	P68104;Q05639	By matching	1	1	2.4	9082700	432510	0.145855	7649300	0	0	134
Q6NZY4	ZCCHC8	Zinc finger CCHC domain-containing protein 8 OS=Homo sapiens OX=9606 GN=ZCCHC8 PE=1 SV=2	78.577	707		By MS/MS	1	1	1.7	0	NA	NA	0	1	0.00141443	179
Q7RTV0	PHF5A	PHD finger-like domain-containing protein 5A OS=Homo sapiens OX=9606 GN=PHF5A PE=1 SV=1	12.405	110		By MS/MS	1	1	11.8	5166200	645780	0.217776	4350900	1	0.00909091	185
Q8IWS0	PHF6	PHD finger protein 6 OS=Homo sapiens OX=9606 GN=PHF6 PE=1 SV=1	41.29	365		By MS/MS	1	1	4.9	3400400	161920	0.0546043	2863700	1	0.00273973	186
Q8WZA9	IRGQ	Immunity-related GTPase family Q protein OS=Homo sapiens OX=9606 GN=IRGQ PE=1 SV=1	62.717	623		By matching	1	1	1.8	10101000	374100	0.126158	0	0	0	204
Q92567	FAM168A	Protein FAM168A OS=Homo sapiens OX=9606 GN=FAM168A PE=1 SV=2	26.184	244		By MS/MS	1	1	4.1	16377000	2729600	0.920503	0	1	0.00409836	205
Q9BPX5	ARPC5L	Actin-related protein 2/3 complex subunit 5-like protein OS=Homo sapiens OX=9606 GN=ARPC5L PE=1 SV=1	16.941	153		By MS/MS	2	2	6.5	67427000	7491900	2.52649	56786000	1	0.00653595	217
Q9BUJ2	HNRNPUL1	Heterogeneous nuclear ribonucleoprotein U-like protein 1 OS=Homo sapiens OX=9606 GN=HNRNPUL1 PE=1 SV=2	95.739	856		By MS/MS	2	2	3.3	28013000	800370	0.269909	23592000	1	0.00116822	219
Q9HAV0	GNB4	Guanine nucleotide-binding protein subunit beta-4 OS=Homo sapiens OX=9606 GN=GNB4 PE=1 SV=3	37.567	340	P62879	By matching	1	1	3.8	3631100	259370	0.0874673	0	0	0	127
Q9NQX3	GPHN	Gephyrin OS=Homo sapiens OX=9606 GN=GPHN PE=1 SV=1	79.748	736		By MS/MS	1	1	2.7	4430600	113600	0.0383093	3731300	1	0.0013587	232
Q9NR30	DDX21	Nucleolar RNA helicase 2 OS=Homo sapiens OX=9606 GN=DDX21 PE=1 SV=5	87.344	783		By MS/MS	2	2	1.1	30556000	763900	0.25761	25733000	1	0.00127714	233
Q9P258	RCC2	Protein RCC2 OS=Homo sapiens OX=9606 GN=RCC2 PE=1 SV=2	56.085	522		By MS/MS	1	1	3.3	2306400	85421	0.0288065	1942400	1	0.00191571	238
Q9UGP4	LIMD1	LIM domain-containing protein 1 OS=Homo sapiens OX=9606 GN=LIMD1 PE=1 SV=1	72.19	676		By MS/MS	1	1	2.8	44762000	1178000	0.397257	0	1	0.00147929	239
Q9Y2W1	THRAP3	Thyroid hormone receptor-associated protein 3 OS=Homo sapiens OX=9606 GN=THRAP3 PE=1 SV=2	108.666	955		By MS/MS	1	1	1.3	3111400	74081	0.0249823	2620400	1	0.00104712	244
Q9Y3I0	RTCB	RNA-splicing ligase RtcB homolog OS=Homo sapiens OX=9606 GN=RTCB PE=1 SV=1	55.21	505		By MS/MS	1	1	2.8	0	NA	NA	0	1	0.0019802	245
Q9Y3R5	DOP1B	Protein dopey-2 OS=Homo sapiens OX=9606 GN=DOP1B PE=1 SV=5	258.23	2298		By MS/MS	1	1	0.8	2723000	24312	0.00819874	2293200	1	0.000435161	246
Q9Y3Y2	CHTOP	Chromatin target of PRMT1 protein OS=Homo sapiens OX=9606 GN=CHTOP PE=1 SV=2	26.397	248		By MS/MS	1	1	4.4	5087100	565240	0.190616	0	1	0.00403226	247
A0A075B6R9	IGKV2D-24	Probable non-functional immunoglobulin kappa variable 2D-24 OS=Homo sapiens OX=9606 GN=IGKV2D-24 PE=1 SV=1	13.079	120		By MS/MS	1	1	9.2	16386000	4096400	1.38143	13800000	0	0	20
A6NJB7	PRR19	Proline-rich protein 19 OS=Homo sapiens OX=9606 GN=PRR19 PE=1 SV=1	38.716	356		By MS/MS	1	1	2.2	0	NA	NA	0	0	0	21
O14523	C2CD2L	Phospholipid transfer protein C2CD2L OS=Homo sapiens OX=9606 GN=C2CD2L PE=1 SV=3	76.181	706		By matching	1	1	1.4	87466000	3016100	1.01712	0	0	0	23
O95932	TGM6	Protein-glutamine gamma-glutamyltransferase 6 OS=Homo sapiens OX=9606 GN=TGM6 PE=1 SV=3	79.312	706		By MS/MS	1	1	5	78987000	1926500	0.649674	43283000	0	0	38
P06733	ENO1	Alpha-enolase OS=Homo sapiens OX=9606 GN=ENO1 PE=1 SV=2	47.169	434		By MS/MS	1	1	1.8	17707000	804860	0.271423	0	0	0	49
P19105	MYL12A	Myosin regulatory light chain 12A OS=Homo sapiens OX=9606 GN=MYL12A PE=1 SV=2	19.794	171	P24844;O14950	By MS/MS	1	1	6.4	8040400	893370	0.301271	6771400	0	0	24
P36578	RPL4	60S ribosomal protein L4 OS=Homo sapiens OX=9606 GN=RPL4 PE=1 SV=5	47.697	427		By MS/MS	1	1	2.1	15006000	937860	0.316275	12638000	0	0	94
P52849	NDST2	Bifunctional heparan sulfate N-deacetylase/N-sulfotransferase 2 OS=Homo sapiens OX=9606 GN=NDST2 PE=1 SV=1	100.875	883		By MS/MS	1	1	2.3	697470	14234	0.00480013	587390	0	0	106
P60709	ACTB	Actin, cytoplasmic 1 OS=Homo sapiens OX=9606 GN=ACTB PE=1 SV=1	41.737	375	P63267;P68133;P68032;P62736;Q6S8J3;A5A3E0;P0CG38;Q562R1;P0CG39;Q9BYX7	By MS/MS	8	1	21.1	0	NA	NA	0	0	0	111
Q00839	HNRNPU	Heterogeneous nuclear ribonucleoprotein U OS=Homo sapiens OX=9606 GN=HNRNPU PE=1 SV=6	90.584	825		By MS/MS	1	1	2.2	5774800	156080	0.0526349	4863400	0	0	141
Q13868	EXOSC2	Exosome complex component RRP4 OS=Homo sapiens OX=9606 GN=EXOSC2 PE=1 SV=2	32.789	293		By matching	1	1	2.7	1024900	73210	0.0246886	0	0	0	152
Q16643	DBN1	Drebrin OS=Homo sapiens OX=9606 GN=DBN1 PE=1 SV=4	71.429	649		By MS/MS	1	1	1.2	7677900	284370	0.0958981	6466100	0	0	166
Q6T4R5	NHS	Nance-Horan syndrome protein OS=Homo sapiens OX=9606 GN=NHS PE=1 SV=2	179.135	1651		By MS/MS	1	1	0.4	11357000	155580	0.0524662	9564700	0	0	181
Q8N9B5	JMY	Junction-mediating and -regulatory protein OS=Homo sapiens OX=9606 GN=JMY PE=1 SV=2	111.445	988		By MS/MS	1	1	0.7	18224000	423800	0.142918	0	0	0	190
Q8ND83	SLAIN1	SLAIN motif-containing protein 1 OS=Homo sapiens OX=9606 GN=SLAIN1 PE=1 SV=3	60.595	568		By MS/MS	1	1	2.5	5118300	222540	0.0750472	4310500	0	0	191
Q8NG31	KNL1	Kinetochore scaffold 1 OS=Homo sapiens OX=9606 GN=KNL1 PE=1 SV=3	265.391	2342		By matching	1	1	0.9	417620	3395.3	0.001145	351710	0	0	196
Q96PK6	RBM14	RNA-binding protein 14 OS=Homo sapiens OX=9606 GN=RBM14 PE=1 SV=2	69.492	669		By MS/MS	1	1	1.8	11695000	508460	0.171468	0	0	0	213
Q99459	CDC5L	Cell division cycle 5-like protein OS=Homo sapiens OX=9606 GN=CDC5L PE=1 SV=2	92.251	802		By MS/MS	1	1	1.5	0	NA	NA	0	0	0	214
Q9BZJ0	CRNKL1	Crooked neck-like protein 1 OS=Homo sapiens OX=9606 GN=CRNKL1 PE=1 SV=4	100.452	848		By matching	1	1	0.8	7820600	156410	0.0527461	0	0	0	221
Q9C091	GREB1L	GREB1-like protein OS=Homo sapiens OX=9606 GN=GREB1L PE=1 SV=2	214.354	1923		By MS/MS	1	1	1.1	12780000	134530	0.0453675	10763000	0	0	222
Q9H2K2	TNKS2	Poly [ADP-ribose] polymerase tankyrase-2 OS=Homo sapiens OX=9606 GN=TNKS2 PE=1 SV=1	126.918	1166	O95271	By MS/MS	1	1	0.8	8889500	145730	0.0491445	0	0	0	36
Q9H607	OCEL1	Occludin/ELL domain-containing protein 1 OS=Homo sapiens OX=9606 GN=OCEL1 PE=2 SV=1	29.404	264		By MS/MS	1	1	7.6	2591100	185080	0.0624145	2182200	0	0	226
Q9NP81	SARS2	Serine--tRNA ligase, mitochondrial OS=Homo sapiens OX=9606 GN=SARS2 PE=1 SV=1	58.283	518		By matching	1	1	1.4	0	NA	NA	0	0	0	229
Q9UMS4	PRPF19	Pre-mRNA-processing factor 19 OS=Homo sapiens OX=9606 GN=PRPF19 PE=1 SV=1	55.181	504		By MS/MS	1	1	2.4	6581900	346420	0.116823	5543100	0	0	241
Q9Y4D8	HECTD4	Probable E3 ubiquitin-protein ligase HECTD4 OS=Homo sapiens OX=9606 GN=HECTD4 PE=1 SV=5	439.344	3996		By matching	1	1	0.2	4616800	26232	0.00884622	3888200	0	0	248
